# Supplementary material for: Ultrafast Excited-State Decay Mechanisms of 6-Thioguanine Followed by Sub-20 fs UV Transient Absorption Spectroscopy
Source: Molecules. 2022 Feb 10;27(4):1200. doi: 10.3390/molecules27041200 (PMC8878119; doi:10.3390/molecules27041200)
Supplement: Supplementary file 1 [file molecules-27-01200-s001.zip]

Archive with 1 entries (1 files):
- molecules-1544201-supplementary.pdf
